# Supplementary material for: Mechanisms of nuclear pore complex disassembly by the mitotic Polo-like kinase 1 (PLK-1) in C. elegans embryos
Source: Sci Adv. 2023 Jul 19;9(29):eadf7826. doi: 10.1126/sciadv.adf7826 (PMC10355831; doi:10.1126/sciadv.adf7826)
Supplement: Supplementary file 2 — Tables S4 to S6 [file sciadv.adf7826_tables_s4_to_s6.zip]

Archive with 1 entries (1 files):
- adf7826_Tables_S4_to_S6.xlsx
