# Supplementary material for: Mechanisms of nuclear pore complex disassembly by the mitotic Polo-like kinase 1 (PLK-1) in C. elegans embryos
Source: Sci Adv. 2023 Jul 19;9(29):eadf7826. doi: 10.1126/sciadv.adf7826 (PMC10355831; doi:10.1126/sciadv.adf7826)
Supplement: Supplementary file 2 — Tables S4 to S6 [file sciadv.adf7826_tables_s4_to_s6.zip › adf7826_Tables_S4_to_S6.xlsx]

## Sheet: Table  S4
Prot. Accession	gene	Uniprot	Peptide	Start	End	-10LgP	AScore	Mass	Length	ppm	m/z	z	RT
C38D4.3	mel-28	Q18508	S(+79.97)TSLRNDTVAEPDETSVAMTTR	1479	1500	23.76	S1:Phosphorylation (STY):0.00	2460.08	22	-3.2	821.028	3	18.094
C38D4.3	mel-28	Q18508	GNSETIDFNQDDKSAPT(+79.97)TPKR	1613	1633	28.36	T17:Phosphorylation (STY):0.00	2400.06	21	0.7	801.023	3	11.5974
C38D4.3	mel-28	Q18508	VKDQKPEELIEEDRPPSRNT(+79.97)R	1429	1449	33.29	T20:Phosphorylation (STY):12.33	2615.27	21	2.2	654.823	4	10.3653
C38D4.3	mel-28	Q18508	SAPTT(+79.97)PKR	1626	1633	34.31	T5:Phosphorylation (STY):14.02	936.443	8	7.8	469.23	2	3.2523
C38D4.3	mel-28	Q18508	SIFENQEDEEDRS(+79.97)SSPDIEQPAT(+79.97)PTR	1657	1682	35.43	S13:Phosphorylation (STY):0.00;T23:Phosphorylation (STY):14.04	3136.25	26	7.8	1046.43	3	20.9965
C38D4.3	mel-28	Q18508	TVLENIEEGEEERKETAAT(+79.97)PLLR	1755	1777	35.89	T19:Phosphorylation (STY):0.00	2706.31	23	-1.5	677.581	4	25.3156
C38D4.3	mel-28	Q18508	ELVEEERPPSRNT(+79.97)R	1374	1387	38.12	T13:Phosphorylation (STY):3.64	1790.83	14	-1	597.947	3	7.2851
C38D4.3	mel-28	Q18508	DQKPEELIEEDRPPSRNT(+79.97)R	1431	1449	38.89	T18:Phosphorylation (STY):12.33	2388.11	19	8.1	598.036	4	12.8966
C38D4.3	mel-28	Q18508	GNS(+79.97)ETIDFNQDDKS(+79.97)APTT(+79.97)PKR	1613	1633	39.75	S3:Phosphorylation (STY):11.10;S14:Phosphorylation (STY):12.33;T18:Phosphorylation (STY):7.21	2559.99	21	3.2	854.337	3	15.3054
C38D4.3	mel-28	Q18508	TVLENIEEGEEERKET(+79.97)AATPLLR	1755	1777	40.4	T16:Phosphorylation (STY):5.08	2706.31	23	-4.1	677.579	4	25.44
C38D4.3	mel-28	Q18508	ELVEEERPPS(+79.97)RNTR	1374	1387	41.01	S10:Phosphorylation (STY):0.00	1790.83	14	-0.2	597.948	3	7.4918
C38D4.3	mel-28	Q18508	TRATS(+79.97)EVVSK	1503	1512	41.04	S5:Phosphorylation (STY):20.00	1156.55	10	-0.8	579.278	2	4.9506
C38D4.3	mel-28	Q18508	S(+79.97)SSPDIEQPAT(+79.97)PTR	1669	1682	42.17	S1:Phosphorylation (STY):0.00;T11:Phosphorylation (STY):14.04	1644.64	14	-0.7	823.324	2	11.9711
C38D4.3	mel-28	Q18508	DQKPEELIEEDRPPS(+79.97)R	1431	1446	43.25	S15:Phosphorylation (STY):1001.00	2016.92	16	-1.1	673.308	3	15.7368
C38D4.3	mel-28	Q18508	TSESGEVT(+79.97)EEDRPPSR	1400	1415	43.59	T8:Phosphorylation (STY):0.00	1854.76	16	-1.5	619.257	3	6.7864
C38D4.3	mel-28	Q18508	N(+0.98)TTVDPSSSALAS(+79.97)TKR	1591	1606	43.68	N1:Deamidation (NQ):1000.00;S13:Phosphorylation (STY):0.00	1714.78	16	-2.7	572.595	3	11.4982
C38D4.3	mel-28	Q18508	GADES(+79.97)IEDNGR	1089	1099	45.42	S5:Phosphorylation (STY):1001.00	1241.46	11	-2.3	621.731	2	5.8137
C38D4.3	mel-28	Q18508	SIFENQEDEEDRSSS(+79.97)PDIEQPAT(+79.97)PTR	1657	1682	45.51	S15:Phosphorylation (STY):11.10;T23:Phosphorylation (STY):0.00	3136.25	26	5.2	1046.43	3	20.8981
C38D4.3	mel-28	Q18508	ATS(+79.97)EVVSK	1505	1512	45.91	S3:Phosphorylation (STY):10.11	899.4	8	8.9	450.709	2	4.7809
C38D4.3	mel-28	Q18508	GADES(+79.97)IEDNGRK	1089	1100	46.49	S5:Phosphorylation (STY):1001.00	1369.55	12	3.1	685.781	2	4.3552
C38D4.3	mel-28	Q18508	GNSETIDFNQDDKS(+79.97)APT(+79.97)TPKR	1613	1633	46.71	S14:Phosphorylation (STY):4.73;T17:Phosphorylation (STY):0.00	2480.03	21	-1.3	827.677	3	13.0513
C38D4.3	mel-28	Q18508	TSESGEVTEEDRPPSRNT(+79.97)R	1400	1418	48.51	T18:Phosphorylation (STY):0.00	2225.96	19	-2.2	742.987	3	5.4523
C38D4.3	mel-28	Q18508	SSS(+79.97)PDIEQPAT(+79.97)PTR	1669	1682	48.71	S3:Phosphorylation (STY):8.22;T11:Phosphorylation (STY):8.22	1644.64	14	-0.7	823.324	2	11.9711
C38D4.3	mel-28	Q18508	VQEQAVEEDRPPS(+79.97)R	1340	1353	49.32	S13:Phosphorylation (STY):1001.00	1718.76	14	-6.2	573.921	3	7.3349
C38D4.3	mel-28	Q18508	LVAVETPSS(+79.97)PVITVHSEK	171	188	49.85	S9:Phosphorylation (STY):0.00	1971.99	18	-0.7	658.334	3	21.6684
C38D4.3	mel-28	Q18508	KETAAT(+79.97)PLLR	1768	1777	50.29	T6:Phosphorylation (STY):22.34	1178.61	10	2.5	590.308	2	11.5676
C38D4.3	mel-28	Q18508	NTTVDPSSSALAST(+79.97)KR	1591	1606	50.29	T14:Phosphorylation (STY):0.00	1713.79	16	0.8	572.269	3	9.4332
C38D4.3	mel-28	Q18508	ANSESIDDDSKQKT(+79.97)PK	1692	1707	52.75	T14:Phosphorylation (STY):14.19	1841.8	16	1.4	614.939	3	4.0255
C38D4.3	mel-28	Q18508	ELVEEERPPS(+79.97)R	1374	1384	52.85	S10:Phosphorylation (STY):1001.00	1419.64	11	0.3	710.823	2	9.6273
C38D4.3	mel-28	Q18508	TVAANKS(+79.97)VLESEIPSR	1456	1471	53.23	S7:Phosphorylation (STY):7.97	1779.88	16	1.2	594.297	3	18.8231
C38D4.3	mel-28	Q18508	GNSETIDFNQDDKSAPTT(+79.97)PKR	1613	1633	53.39	T18:Phosphorylation (STY):0.00	2400.06	21	-3	801.02	3	11.6647
C38D4.3	mel-28	Q18508	SVLESEIPS(+79.97)R	1462	1471	54.62	S9:Phosphorylation (STY):55.36	1195.55	10	1.1	598.779	2	19.3165
C38D4.3	mel-28	Q18508	NDTVAEPDETSVAMT(+79.97)TR	1484	1500	54.88	T15:Phosphorylation (STY):10.11	1915.79	17	10.8	958.906	2	15.9744
C38D4.3	mel-28	Q18508	TSESGEVTEEDRPPS(+79.97)R	1400	1415	55.16	S15:Phosphorylation (STY):15.08	1854.76	16	-0.2	619.258	3	6.7522
C38D4.3	mel-28	Q18508	NTTVDPSSSALAS(+79.97)TKR	1591	1606	55.23	S13:Phosphorylation (STY):0.00	1713.79	16	-2.4	572.267	3	9.2603
C38D4.3	mel-28	Q18508	STSLRNDT(+79.97)VAEPDETSVAM(+15.99)TTR	1479	1500	55.36	T8:Phosphorylation (STY):2.90;M19:Oxidation (M):1000.00	2476.08	22	3.6	826.365	3	14.5973
C38D4.3	mel-28	Q18508	NTTVDPSSSALAS(+79.97)TK	1591	1605	55.59	S13:Phosphorylation (STY):0.00	1557.69	15	-4.5	779.846	2	12.0127
C38D4.3	mel-28	Q18508	ETAAT(+79.97)PLLR	1769	1777	55.67	T5:Phosphorylation (STY):43.31	1050.51	9	2	526.261	2	17.3739
C38D4.3	mel-28	Q18508	KRGNS(+79.97)ETIDFNQDDK	1611	1625	55.67	S5:Phosphorylation (STY):30.83	1845.79	15	0.4	616.268	3	9.3857
C38D4.3	mel-28	Q18508	S(+79.97)TSLRNDTVAEPDETSVAM(+15.99)TTR	1479	1500	56.13	S1:Phosphorylation (STY):0.00;M19:Oxidation (M):1000.00	2476.08	22	-2.2	826.361	3	14.5769
C38D4.3	mel-28	Q18508	TSESGEVTEEDRPPS(+79.97)RNTR	1400	1418	57.81	S15:Phosphorylation (STY):0.00	2225.96	19	2.5	742.99	3	5.3784
C38D4.3	mel-28	Q18508	STS(+79.97)LRNDTVAEPDETSVAM(+15.99)TTR	1479	1500	58.58	S3:Phosphorylation (STY):0.00;M19:Oxidation (M):1000.00	2476.08	22	-2.3	826.361	3	14.5899
C38D4.3	mel-28	Q18508	SIFENQEDEEDRS(+79.97)S(+79.97)SPDIEQPAT(+79.97)PTR	1657	1682	60.18	S13:Phosphorylation (STY):0.00;S14:Phosphorylation (STY):0.00;T23:Phosphorylation (STY):11.10	3216.22	26	2.3	1073.08	3	23.3331
C38D4.3	mel-28	Q18508	NTTVDPSSSALAST(+79.97)K	1591	1605	61.1	T14:Phosphorylation (STY):0.00	1557.69	15	1.7	779.851	2	12.0603
C38D4.3	mel-28	Q18508	S(+79.97)FEVQM(+15.99)DEDC(+57.02)EAVPTIDVADDLESK	1238	1262	63.39	S1:Phosphorylation (STY):58.78;M6:Oxidation (M):1000.00;C10:Carbamidomethylation:1000.00	2937.18	25	12.7	980.075	3	35.1428
C38D4.3	mel-28	Q18508	ST(+79.97)SLRNDTVAEPDETSVAM(+15.99)TTR	1479	1500	63.4	T2:Phosphorylation (STY):0.00;M19:Oxidation (M):1000.00	2476.08	22	1.1	826.363	3	14.603
C38D4.3	mel-28	Q18508	VKDQKPEELIEEDRPPS(+79.97)R	1429	1446	64.85	S17:Phosphorylation (STY):1001.00	2244.08	18	1.7	562.025	4	12.7664
C38D4.3	mel-28	Q18508	NILSGSPNS(+79.97)SAAEINELQLSSDQK	533	556	65.4	S9:Phosphorylation (STY):0.00	2581.19	24	2	861.402	3	31.6334
C38D4.3	mel-28	Q18508	HNEEENVQDGFLS(+79.97)PAGNRPPPVSAHNSILK	1038	1067	67.86	S13:Phosphorylation (STY):7.44	3332.56	30	-5.9	834.137	4	21.5281
C38D4.3	mel-28	Q18508	NILSGS(+79.97)PNSSAAEINELQLSSDQK	533	556	67.91	S6:Phosphorylation (STY):0.00	2581.19	24	-2.2	861.398	3	31.7106
C38D4.3	mel-28	Q18508	GTEDSMHNVS(+79.97)QTFGSTSNR	356	374	68.42	S10:Phosphorylation (STY):14.04	2133.84	19	0.2	712.285	3	15.1454
C38D4.3	mel-28	Q18508	GNS(+79.97)ETIDFNQDDK	1613	1625	69.21	S3:Phosphorylation (STY):52.04	1561.59	13	-1.7	781.798	2	16.2167
C38D4.3	mel-28	Q18508	ST(+79.97)SLRNDTVAEPDETSVAMTTR	1479	1500	70.84	T2:Phosphorylation (STY):0.00	2460.08	22	-5.8	821.026	3	18.0223
C38D4.3	mel-28	Q18508	ASSIDVQQEVEEPT(+79.97)TPKR	1730	1747	74.3	T14:Phosphorylation (STY):0.00	2092.97	18	-0.4	698.659	3	15.0605
C38D4.3	mel-28	Q18508	ASSIDVQQEVEEPTT(+79.97)PKR	1730	1747	74.65	T15:Phosphorylation (STY):7.21	2092.97	18	0.6	698.66	3	15.0653
C38D4.3	mel-28	Q18508	ASSIDVQQEVEEPTT(+79.97)PK	1730	1746	76.2	T15:Phosphorylation (STY):10.11	1936.87	17	-0.3	969.435	2	18.2781
C38D4.3	mel-28	Q18508	S(+79.97)FEVQMDEDC(+57.02)EAVPTIDVADDLESK	1238	1262	80.95	S1:Phosphorylation (STY):121.81;C10:Carbamidomethylation:1000.00	2921.19	25	10.9	974.742	3	38.3025
K07F5.13b	npp-1	Q9U3C1	S(+42.01)LFGSST(+79.97)PQK	2	11	34.46	S1:Acetylation (N-term):1000.00;T7:Phosphorylation (STY):12.28	1172.51	10	1.5	587.261	2	28.1175
K07F5.13b	npp-1	Q9U3C1	S(+42.01)LFGSS(+79.97)TPQK	2	11	36.05	S1:Acetylation (N-term):1000.00;S6:Phosphorylation (STY):11.06	1172.51	10	0	587.26	2	28.3434
Y54E5A.4	npp-4	Q9XWK3	DVLTATQSS(+79.97)ER	270	280	40.02	S9:Phosphorylation (STY):8.14	1285.56	11	-7.2	643.777	2	12.0544
Y54E5A.4	npp-4	Q9XWK3	KWST(+79.97)TAASAAAPIASNSEM(+15.99)IVR	400	421	51.14	T4:Phosphorylation (STY):0.00;M19:Oxidation (M):1000.00	2357.11	22	-2.8	786.704	3	24.2433
F07A11.3	npp-5	Q19131	T(+42.01)DLFASGDNSSNS(+79.97)FDDSNDEIAR	2	24	61.38	T1:Acetylation (N-term):1000.00;S13:Phosphorylation (STY):19.68	2598	23	3.4	867.007	3	35.7806
F56A3.3a	npp-6	P91350	NLRPT(+79.97)SGVTR	226	235	27.88	T5:Phosphorylation (STY):8.69	1179.58	10	-0.1	590.792	2	6.6806
T19B4.2	npp-7	P91457	S(+79.97)GATTN(+0.98)GSLSTR	195	206	33.04	S1:Phosphorylation (STY):13.38;N6:Deamidation (NQ):1000.00	1231.51	12	0.2	616.758	2	6.5557
T19B4.2	npp-7	P91457	SS(+79.97)PSASPALK	43	52	36.69	S2:Phosphorylation (STY):0.00	1023.46	10	5.5	512.739	2	7.9993
T19B4.2	npp-7	P91457	WGS(+79.97)FSESK	240	247	38.24	S3:Phosphorylation (STY):25.86	1006.38	8	2.4	504.196	2	17.343
T19B4.2	npp-7	P91457	S(+79.97)LLEPTLNSSM(+15.99)NNER	151	165	39.68	S1:Phosphorylation (STY):61.30;M11:Oxidation (M):1000.00	1799.78	15	5.5	900.896	2	21.8707
T19B4.2	npp-7	P91457	VPN(+0.98)GSAT(+79.97)GTPPPPLK	248	262	41.25	N3:Deamidation (NQ):1000.00;T7:Phosphorylation (STY):0.00	1512.72	15	-1.7	757.363	2	16.3385
T19B4.2	npp-7	P91457	KLEGANT(+79.97)PAK	213	222	45.4	T7:Phosphorylation (STY):1001.00	1107.53	10	4.1	554.773	2	4.0368
T19B4.2	npp-7	P91457	FFSVGASAT(+79.97)K	15	24	46.43	T9:Phosphorylation (STY):0.00	1093.48	10	3.2	547.748	2	21.3288
T19B4.2	npp-7	P91457	VPN(+0.98)GSATGT(+79.97)PPPPLK	248	262	46.95	N3:Deamidation (NQ):1000.00;T9:Phosphorylation (STY):5.03	1512.72	15	-0.7	757.364	2	15.9355
T19B4.2	npp-7	P91457	IASDETSVNTS(+79.97)QNHR	63	77	49.17	S11:Phosphorylation (STY):10.11	1737.73	15	4.8	869.873	2	4.9555
T19B4.2	npp-7	P91457	IASDETSVNT(+79.97)SQNHR	63	77	50.95	T10:Phosphorylation (STY):0.00	1737.73	15	-5.6	580.245	3	5.0206
T19B4.2	npp-7	P91457	KLEGANT(+79.97)PAKEVQR	213	226	51.35	T7:Phosphorylation (STY):1001.00	1619.8	14	5.5	540.942	3	5.1301
T19B4.2	npp-7	P91457	YLS(+79.97)PTALDR	84	92	51.64	S3:Phosphorylation (STY):39.76	1114.51	9	3.3	558.259	2	21.5478
T19B4.2	npp-7	P91457	YLS(+79.97)PTALDRR	84	93	53.82	S3:Phosphorylation (STY):14.04	1270.61	10	-0.2	636.307	2	16.9383
T19B4.2	npp-7	P91457	S(+79.97)LLEPTLNSSMNNER	151	165	54.41	S1:Phosphorylation (STY):70.86	1783.78	15	-0.5	892.893	2	25.8344
T19B4.2	npp-7	P91457	ISST(+79.97)LSFGNPTTAAAPVSTATAEAVK	911	936	55.28	T4:Phosphorylation (STY):0.00	2571.25	26	-1.6	858.084	3	31.2462
T19B4.2	npp-7	P91457	VPNGSAT(+79.97)GTPPPPLKK	248	263	56.34	T7:Phosphorylation (STY):0.00	1639.83	16	2.3	547.617	3	10.5057
T19B4.2	npp-7	P91457	FFSVGAS(+79.97)ATK	15	24	57.32	S7:Phosphorylation (STY):13.67	1093.48	10	2	547.748	2	21.5972
T19B4.2	npp-7	P91457	VPNGSATGT(+79.97)PPPPLK	248	262	60.71	T9:Phosphorylation (STY):33.18	1511.74	15	4.2	756.875	2	15.0653
T19B4.2	npp-7	P91457	YAS(+79.97)AEASSNVFGNR	698	711	62.75	S3:Phosphorylation (STY):7.32	1551.64	14	-5.2	776.817	2	18.3072
T19B4.2	npp-7	P91457	VPNGSATGT(+79.97)PPPPLKK	248	263	63.03	T9:Phosphorylation (STY):6.59	1639.83	16	1.6	547.616	3	10.5506
T19B4.2	npp-7	P91457	VPN(+0.98)GSATGT(+79.97)PPPPLKK	248	263	63.92	N3:Deamidation (NQ):1000.00;T9:Phosphorylation (STY):9.40	1640.82	16	-0.1	547.943	3	11.4297
Y41D4B.19b	npp-8	Q95Y15	MKT(+79.97)PLLSST(+79.97)PR	600	610	46.01	T3:Phosphorylation (STY):25.11;T9:Phosphorylation (STY):7.65	1389.61	11	-0.4	695.81	2	16.0959
Y41D4B.19b	npp-8	Q95Y15	MKT(+79.97)PLLSS(+79.97)TPR	600	610	46.81	T3:Phosphorylation (STY):68.07;S8:Phosphorylation (STY):0.00	1389.61	11	-5.2	695.806	2	16.1486
Y41D4B.19a	npp-8	Q95Y13	S(+42.01)VS(+79.97)FMELGSADSAEAAANK	2	20	61.57	S1:Acetylation (N-term):1000.00;S3:Phosphorylation (STY):121.92	2005.83	19	2.9	1003.92	2	37.7612
F59A2.1b	npp-9	Q86G90	SVFGSGFTSGGATFAALSANS(+79.97)AK	668	690	23.41	S21:Phosphorylation (STY):12.33	2214	23	10.5	1108.01	2	35.7329
F59A2.1b	npp-9	Q86G90	T(+79.97)ESTASSTT(+79.97)TPSFM(+15.99)FAK	614	630	28.21	T1:Phosphorylation (STY):0.00;T9:Phosphorylation (STY):0.00;M14:Oxidation (M):1000.00	1968.75	17	-3.3	985.372	2	25.2146
F59A2.1b	npp-9	Q86G90	KASIFGS(+79.97)K	712	719	40.12	S7:Phosphorylation (STY):25.11	916.442	8	1.8	459.227	2	11.8438
F59A2.1b	npp-9	Q86G90	NSESAFPKPTFS(+79.97)FGK	631	645	41.24	S12:Phosphorylation (STY):40.21	1722.77	15	-0.2	862.385	2	27.5884
F59A2.1b	npp-9	Q86G90	EPLAQTSQ(+0.98)FGGSLSGS(+79.97)PSTSSSIFGGGTPK	524	553	41.65	Q8:Deamidation (NQ):22.45;S16:Phosphorylation (STY):14.04	2949.33	30	11.4	984.123	3	31.8962
F59A2.1b	npp-9	Q86G90	NSESAFPKPT(+79.97)FSFGK	631	645	42.13	T10:Phosphorylation (STY):0.00	1722.77	15	0	575.259	3	27.6499
F59A2.1b	npp-9	Q86G90	TESTAS(+79.97)STTTPSFM(+15.99)FAK	614	630	42.93	S6:Phosphorylation (STY):0.00;M14:Oxidation (M):1000.00	1888.78	17	2	945.394	2	24.0691
F59A2.1b	npp-9	Q86G90	QQT(+79.97)PSTTAPAK	646	656	45.19	T3:Phosphorylation (STY):36.05	1208.54	11	5.7	605.279	2	4.4376
F59A2.1b	npp-9	Q86G90	EPLAQTSQFGGSLS(+79.97)GSPSTSSSIFGGGTPK	524	553	46.89	S14:Phosphorylation (STY):0.00	2948.34	30	-1.9	983.782	3	31.9606
F59A2.1b	npp-9	Q86G90	EPLAQTSQFGGSLSGSPSTSSSIFGGGT(+79.97)PK	524	553	49.15	T28:Phosphorylation (STY):22.09	2948.34	30	3.2	983.787	3	31.6843
F59A2.1b	npp-9	Q86G90	S(+79.97)GSIFDAANVK	691	701	51.15	S1:Phosphorylation (STY):14.63	1187.52	11	-1	594.765	2	24.7805
F59A2.1b	npp-9	Q86G90	KAS(+79.97)IFGSK	712	719	52.5	S3:Phosphorylation (STY):26.57	916.442	8	5	459.228	2	9.5465
F59A2.1b	npp-9	Q86G90	SGS(+79.97)IFDAANVK	691	701	57.09	S3:Phosphorylation (STY):0.00	1187.52	11	-4.2	594.763	2	24.7097
F59A2.1b	npp-9	Q86G90	TEST(+79.97)ASSTTTPSFMFAK	614	630	57.11	T4:Phosphorylation (STY):0.00	1872.79	17	-2.4	937.393	2	29.0319
F59A2.1b	npp-9	Q86G90	TESTAS(+79.97)STTTPSFMFAK	614	630	59.54	S6:Phosphorylation (STY):7.21	1872.79	17	-4.4	937.391	2	29.0937
F59A2.1b	npp-9	Q86G90	TESTAS(+79.97)STTT(+79.97)PSFM(+15.99)FAK	614	630	62.31	S6:Phosphorylation (STY):17.01;T10:Phosphorylation (STY):23.10;M14:Oxidation (M):1000.00	1968.75	17	-2.4	985.373	2	24.9542
F59A2.1b	npp-9	Q86G90	TESTASSTTT(+79.97)PSFMFAK	614	630	66.19	T10:Phosphorylation (STY):6.59	1872.79	17	-10	937.385	2	27.3874
F59A2.1b	npp-9	Q86G90	NIFSKPSILQPAPGT(+79.97)PK	495	511	67.28	T15:Phosphorylation (STY):78.75	1873.97	17	1.1	625.661	3	26.4795
F59A2.1b	npp-9	Q86G90	KPET(+79.97)ASPVVVPAAK	225	238	67.48	T4:Phosphorylation (STY):0.00	1472.76	14	5.8	491.929	3	11.2235
F59A2.1b	npp-9	Q86G90	TESTASSTTT(+79.97)PSFM(+15.99)FAK	614	630	70	T10:Phosphorylation (STY):24.44;M14:Oxidation (M):1000.00	1888.78	17	-6.7	945.386	2	21.5616
F59A2.1b	npp-9	Q86G90	TESTAS(+79.97)STTT(+79.97)PSFMFAK	614	630	70.26	S6:Phosphorylation (STY):9.34;T10:Phosphorylation (STY):9.34	1952.75	17	0	977.378	2	31.4337
F59A2.1b	npp-9	Q86G90	EPLAQTSQFGGSLSGS(+79.97)PSTSSSIFGGGT(+79.97)PK	524	553	71.03	S16:Phosphorylation (STY):17.01;T28:Phosphorylation (STY):45.03	3028.31	30	7.3	1010.45	3	34.7527
F59A2.1b	npp-9	Q86G90	KPETAS(+79.97)PVVVPAAK	225	238	75.52	S6:Phosphorylation (STY):60.92	1472.76	14	1.7	737.387	2	11.1717
F59A2.1b	npp-9	Q86G90	EPLAQTSQFGGSLSGS(+79.97)PSTSSSIFGGGTPK	524	553	99.49	S16:Phosphorylation (STY):36.05	2948.34	30	-0.5	983.783	3	31.9684
ZK328.5a	npp-10	G5EEH9	YGLADDDEPMDGS(+79.97)PPQQ(+0.98)ALQASSPLQVIDM(+15.99)NTSAR	922	956	23.53	S13:Phosphorylation (STY):2.85;Q17:Deamidation (NQ):0.00;M30:Oxidation (M):31.64	3813.64	35	10	1272.23	3	38.5296
ZK328.5b	npp-10	G5EEH9	GLGGGTLDDS(+79.97)R	1003	1013	25.27	S10:Phosphorylation (STY):24.67	1126.47	11	0.2	564.237	2	12.2551
ZK328.5a	npp-10	G5EEH9	VM(+15.99)S(+79.97)DLSPAVTR	581	591	26.62	M2:Oxidation (M):1000.00;S3:Phosphorylation (STY):0.00	1270.56	11	-7.3	636.281	2	14.0122
ZK328.5a	npp-10	G5EEH9	NST(+79.97)FNPNMS(+79.97)LTNR	616	628	31.45	T3:Phosphorylation (STY):0.00;S9:Phosphorylation (STY):0.00	1654.62	13	-6.7	828.308	2	23.2453
ZK328.5a	npp-10	G5EEH9	VADPDALPRIS(+79.97)ESER	686	700	32.24	S11:Phosphorylation (STY):0.00	1733.8	15	2.6	578.939	3	18.8317
ZK328.5a	npp-10	G5EEH9	VADPDALPRISES(+79.97)ER	686	700	36.95	S13:Phosphorylation (STY):0.00	1733.8	15	2.6	578.939	3	18.8317
ZK328.5a	npp-10	G5EEH9	N(+0.98)STFNPNMS(+79.97)LTNR	616	628	40.85	N1:Deamidation (NQ):33.81;S9:Phosphorylation (STY):0.00	1575.64	13	-1.7	788.821	2	24.2487
ZK328.5a	npp-10	G5EEH9	VMS(+79.97)DLSPAVTR	581	591	41.79	S3:Phosphorylation (STY):47.09	1254.57	11	4.5	628.291	2	24.7075
ZK328.5a	npp-10	G5EEH9	GALSS(+79.97)SSDAQDSSFIIPPISK	560	580	43.31	S5:Phosphorylation (STY):0.00	2186.01	21	3.1	1094.01	2	34.4955
ZK328.5a	npp-10	G5EEH9	S(+79.97)VHESS(+79.97)ALDK	629	638	43.89	S1:Phosphorylation (STY):20.54;S6:Phosphorylation (STY):0.00	1231.45	10	2.8	616.732	2	7.386
ZK328.5a	npp-10	G5EEH9	GALS(+79.97)SSSDAQDSSFIIPPISK	560	580	44.26	S4:Phosphorylation (STY):0.00	2186.01	21	2	1094.01	2	34.4318
ZK328.5a	npp-10	G5EEH9	QLDMS(+79.97)LLADSS(+79.97)R	668	679	44.54	S5:Phosphorylation (STY):45.16;S11:Phosphorylation (STY):0.00	1494.58	12	-6.2	748.29	2	33.0228
ZK328.5a	npp-10	G5EEH9	GALSSSSDAQDSS(+79.97)FIIPPISK	560	580	44.87	S13:Phosphorylation (STY):8.14	2186.01	21	3	1094.01	2	31.9104
ZK328.5a	npp-10	G5EEH9	QLDMSLLADSS(+79.97)R	668	679	45.52	S11:Phosphorylation (STY):0.00	1414.62	12	-3.6	708.309	2	30.208
ZK328.5a	npp-10	G5EEH9	NSTFNPNM(+15.99)S(+79.97)LTNR	616	628	47.48	M8:Oxidation (M):1000.00;S9:Phosphorylation (STY):17.01	1590.65	13	5.2	796.332	2	14.6173
ZK328.5a	npp-10	G5EEH9	S(+79.97)VHES(+79.97)SALDK	629	638	49.52	S1:Phosphorylation (STY):14.62;S5:Phosphorylation (STY):0.00	1231.45	10	-3.3	616.728	2	7.3707
ZK328.5a	npp-10	G5EEH9	QLDMS(+79.97)LLADS(+79.97)SR	668	679	50.68	S5:Phosphorylation (STY):56.47;S10:Phosphorylation (STY):0.00	1494.58	12	-9.8	748.287	2	33.1047
ZK328.5a	npp-10	G5EEH9	QLDMSLLADS(+79.97)SR	668	679	50.74	S10:Phosphorylation (STY):0.00	1414.62	12	-2.6	708.31	2	30.1072
ZK328.5a	npp-10	G5EEH9	YGLADDDEPMDGSPPQ(+0.98)QALQASSPLQVIDMNT(+79.97)SAR	922	956	51.52	Q16:Deamidation (NQ):0.00;T32:Phosphorylation (STY):0.00	3797.64	35	1.9	1266.88	3	41.1316
ZK328.5a	npp-10	G5EEH9	YNANPEIDGKSS(+79.97)PASTQR	533	550	53.94	S12:Phosphorylation (STY):8.14	2013.88	18	5.5	672.3	3	8.5828
ZK328.5a	npp-10	G5EEH9	TIDSALDAS(+79.97)M(+15.99)N(+0.98)GTSNR	639	654	55.08	S9:Phosphorylation (STY):48.12;M10:Oxidation (M):1000.00;N11:Deamidation (NQ):15.39	1748.69	16	0.4	875.349	2	13.7713
ZK328.5a	npp-10	G5EEH9	S(+79.97)VHESSALDK	629	638	55.82	S1:Phosphorylation (STY):67.69	1151.49	10	4.2	576.75	2	5.1574
ZK328.5a	npp-10	G5EEH9	NSTFNPNMS(+79.97)LTNR	616	628	59.02	S9:Phosphorylation (STY):13.67	1574.65	13	0.4	788.331	2	21.0609
ZK328.5a	npp-10	G5EEH9	TIDSALDAS(+79.97)M(+15.99)NGTSNR	639	654	59.9	S9:Phosphorylation (STY):46.21;M10:Oxidation (M):1000.00	1747.71	16	6.4	874.862	2	13.5317
ZK328.5a	npp-10	G5EEH9	QLDMS(+79.97)LLADSSR	668	679	60.13	S5:Phosphorylation (STY):76.17	1414.62	12	-2.1	708.31	2	31.3089
ZK328.5a	npp-10	G5EEH9	KGALSSSSDAQDSS(+79.97)FIIPPISK	559	580	60.77	S14:Phosphorylation (STY):11.06	2314.11	22	-2.7	772.371	3	27.3495
ZK328.5a	npp-10	G5EEH9	YNANPEIDGKS(+79.97)SPASTQR	533	550	60.86	S11:Phosphorylation (STY):0.00	2013.88	18	-0.6	672.297	3	8.4507
ZK328.5a	npp-10	G5EEH9	QDVVTST(+79.97)PAVDPVQAVIQR	702	720	61.36	T7:Phosphorylation (STY):10.11	2102.04	19	0.8	1052.02	2	31.1955
ZK328.5a	npp-10	G5EEH9	VM(+15.99)SDLS(+79.97)PAVTR	581	591	61.8	M2:Oxidation (M):1000.00;S6:Phosphorylation (STY):91.37	1270.56	11	1.3	636.286	2	13.318
ZK328.5a	npp-10	G5EEH9	VMSDLS(+79.97)PAVTR	581	591	65.74	S6:Phosphorylation (STY):38.03	1254.57	11	3.2	628.29	2	17.5111
ZK328.5a	npp-10	G5EEH9	SQLTNAPYGDS(+79.97)PLLK	518	532	66.46	S11:Phosphorylation (STY):73.31	1682.79	15	1.5	842.4	2	25.9388
ZK328.5a	npp-10	G5EEH9	TIDSALDAS(+79.97)MNGTSNR	639	654	68.99	S9:Phosphorylation (STY):38.26	1731.71	16	1.5	866.861	2	17.3829
ZK328.5a	npp-10	G5EEH9	TIDSALDAS(+79.97)MN(+0.98)GTSNR	639	654	70.21	S9:Phosphorylation (STY):51.80;N11:Deamidation (NQ):37.48	1732.7	16	-0.1	867.351	2	17.9124
ZK328.5a	npp-10	G5EEH9	RQDVVTST(+79.97)PAVDPVQAVIQR	701	720	70.69	T8:Phosphorylation (STY):10.11	2258.14	20	-8	753.711	3	27.1597
ZK328.5a	npp-10	G5EEH9	YGLADDDEPMDGS(+79.97)PPQQALQASSPLQVIDMNTSAR	922	956	73.22	S13:Phosphorylation (STY):27.62	3796.66	35	-1.1	1266.55	3	41.3761
ZK328.5a	npp-10	G5EEH9	S(+79.97)FGSSSFGGGSSGSGLFGQNNQNNQNK	7	33	88.59	S1:Phosphorylation (STY):13.38	2743.13	27	-2.7	915.375	3	27.4751
F53F10.5	npp-11	O01576	IGAS(+79.97)GSDTLSEEEIK	580	594	36.25	S4:Phosphorylation (STY):10.42	1614.7	15	-4	808.351	2	18.7671
F53F10.5	npp-11	O01576	IGASGSDT(+79.97)LSEEEIK	580	594	62.86	T8:Phosphorylation (STY):39.76	1614.7	15	4.3	808.358	2	17.1453
T23H2.1	npp-12	P91495	S(+79.97)TPIAGS(+79.97)PQVSLPTAR	1814	1829	63.91	S1:Phosphorylation (STY):0.00;S7:Phosphorylation (STY):63.97	1740.78	16	-0.3	871.395	2	24.5429
T23H2.1	npp-12	P91495	ST(+79.97)PIAGS(+79.97)PQVSLPTAR	1814	1829	65.28	T2:Phosphorylation (STY):0.00;S7:Phosphorylation (STY):67.69	1740.78	16	2.6	871.397	2	24.4472
T23H2.1	npp-12	P91495	STPIAGS(+79.97)PQVSLPTAR	1814	1829	73.25	S7:Phosphorylation (STY):88.98	1660.82	16	-5.3	831.408	2	23.5844
Y37E3.15a	npp-13	Q9BKT9	KTS(+79.97)ASRDDLTTTANLVEDAC(+57.02)K	221	241	43.25	S3:Phosphorylation (STY):0.00;C20:Carbamidomethylation:1000.00	2375.07	21	-3.1	792.69	3	20.4843
C03D6.4	npp-14	Q17602	SSLVGS(+79.97)PSSVQT(+79.97)PKPSSSLFNPK	466	488	28.55	S6:Phosphorylation (STY):22.85;T12:Phosphorylation (STY):4.73	2490.14	23	2.9	831.053	3	28.1485
C03D6.4	npp-14	Q17602	ST(+79.97)SST(+79.97)SSIFGGGLK	1065	1078	28.87	T2:Phosphorylation (STY):0.00;T5:Phosphorylation (STY):0.00	1487.59	14	-8.8	744.794	2	28.2714
C03D6.4	npp-14	Q17602	T(+79.97)QTPSSSNSTNIFGAR	1079	1094	32.89	T1:Phosphorylation (STY):0.00	1746.76	16	0.1	874.381	2	20.1314
C03D6.4	npp-14	Q17602	VETLNKT(+79.97)EEVKDEK	994	1007	33.04	T7:Phosphorylation (STY):3.13	1740.82	14	-3.5	581.275	3	5.6531
C03D6.4	npp-14	Q17602	TQTPLVSKEESTLTTGVPSLIN(+0.98)SSLSIS(+79.97)PQEIEK	956	989	33.78	N22:Deamidation (NQ):10.84;S28:Phosphorylation (STY):7.81	3693.85	34	2.5	1232.29	3	39.5569
C03D6.4	npp-14	Q17602	TSNT(+79.97)SGGNNPFAPK	1217	1230	36.87	T4:Phosphorylation (STY):0.00	1470.61	14	-0.4	736.31	2	15.2383
C03D6.4	npp-14	Q17602	TPS(+79.97)FSFNSTTT(+79.97)PK	1052	1064	37.81	S3:Phosphorylation (STY):0.00;T11:Phosphorylation (STY):0.00	1573.61	13	3.2	787.811	2	25.8558
C03D6.4	npp-14	Q17602	TTTTATPT(+79.97)PASNTSSIFGGGSK	1095	1116	37.91	T8:Phosphorylation (STY):0.00	2162.97	22	2.4	1082.49	2	21.3681
C03D6.4	npp-14	Q17602	TPSFSFNST(+79.97)TTPK	1052	1064	39.77	T9:Phosphorylation (STY):11.06	1493.64	13	-4.3	747.822	2	23.0053
C03D6.4	npp-14	Q17602	SENEVT(+79.97)PDLK	1008	1017	40.67	T6:Phosphorylation (STY):77.53	1210.51	10	18.2	606.271	2	11.9536
C03D6.4	npp-14	Q17602	SIASNIETSQ(+0.98)LTESKPST(+79.97)PAAPSSQPK	489	515	41.4	Q10:Deamidation (NQ):0.00;T18:Phosphorylation (STY):0.00	2836.34	27	8	946.456	3	19.3495
C03D6.4	npp-14	Q17602	IAST(+79.97)PKSEAIPK	516	527	42.84	T4:Phosphorylation (STY):9.34	1320.67	12	-1.5	661.337	2	8.6512
C03D6.4	npp-14	Q17602	S(+79.97)TSSTSSIFGGGLK	1065	1078	46.04	S1:Phosphorylation (STY):0.00	1407.63	14	0.5	704.818	2	26.6525
C03D6.4	npp-14	Q17602	STSS(+79.97)TSSIFGGGLK	1065	1078	47.19	S4:Phosphorylation (STY):8.14	1407.63	14	1.4	704.819	2	26.1952
C03D6.4	npp-14	Q17602	TQT(+79.97)PLVSK	956	963	47.88	T3:Phosphorylation (STY):20.41	952.463	8	7.9	477.24	2	8.1124
C03D6.4	npp-14	Q17602	VM(+15.99)PSSSLFSAS(+79.97)PS(+79.97)TPSTK	849	866	48.28	M2:Oxidation (M):1000.00;S11:Phosphorylation (STY):6.63;S13:Phosphorylation (STY):0.00	1985.81	18	5.5	993.912	2	25.1587
C03D6.4	npp-14	Q17602	T(+79.97)PSFSFNSTTTPK	1052	1064	48.59	T1:Phosphorylation (STY):0.00	1493.64	13	-0.9	747.825	2	23.9394
C03D6.4	npp-14	Q17602	T(+79.97)PSFSFNSTT(+79.97)TPK	1052	1064	48.61	T1:Phosphorylation (STY):26.31;T10:Phosphorylation (STY):0.00	1573.61	13	-0.2	787.808	2	25.8736
C03D6.4	npp-14	Q17602	VMPSSSLFS(+79.97)ASPST(+79.97)PSTK	849	866	49.12	S9:Phosphorylation (STY):0.00;T14:Phosphorylation (STY):17.01	1969.81	18	3.3	985.913	2	29.3375
C03D6.4	npp-14	Q17602	TPSFSFNSTT(+79.97)TPK	1052	1064	49.15	T10:Phosphorylation (STY):0.00	1493.64	13	0.4	747.825	2	23.1478
C03D6.4	npp-14	Q17602	NDLLDTS(+79.97)NLS(+79.97)NAILK	827	841	49.5	S7:Phosphorylation (STY):30.46;S10:Phosphorylation (STY):63.97	1789.79	15	0.7	895.898	2	40.9049
C03D6.4	npp-14	Q17602	T(+79.97)PSFSFNSTTT(+79.97)PK	1052	1064	50.64	T1:Phosphorylation (STY):13.67;T11:Phosphorylation (STY):0.00	1573.61	13	-2.6	787.806	2	25.8526
C03D6.4	npp-14	Q17602	QAILS(+79.97)PLR	695	702	51.76	S5:Phosphorylation (STY):1001.00	976.511	8	4.7	489.262	2	24.281
C03D6.4	npp-14	Q17602	KQAILS(+79.97)PLR	694	702	51.93	S6:Phosphorylation (STY):1001.00	1104.61	9	2.6	553.309	2	16.8857
C03D6.4	npp-14	Q17602	IAST(+79.97)PKS(+79.97)EAIPK	516	527	52	T4:Phosphorylation (STY):10.11;S7:Phosphorylation (STY):34.30	1400.64	12	-1.4	701.32	2	10.6126
C03D6.4	npp-14	Q17602	TPSFSFN(+0.98)STT(+79.97)TPK	1052	1064	53.08	N7:Deamidation (NQ):1000.00;T10:Phosphorylation (STY):0.00	1494.63	13	0.8	748.318	2	24.4655
C03D6.4	npp-14	Q17602	SSLVGS(+79.97)PSSVQTPKPSSSLFNPK	466	488	54.49	S6:Phosphorylation (STY):14.04	2410.18	23	4.6	804.399	3	26.0595
C03D6.4	npp-14	Q17602	LNTTTATTTM(+15.99)T(+79.97)TPK	906	919	55.11	M10:Oxidation (M):1000.00;T11:Phosphorylation (STY):0.00	1576.71	14	4.8	789.36	2	7.4874
C03D6.4	npp-14	Q17602	VMPSSSLFSASPS(+79.97)TPSTK	849	866	55.79	S13:Phosphorylation (STY):9.16	1889.85	18	2.5	945.928	2	26.4066
C03D6.4	npp-14	Q17602	TPS(+79.97)FSFNSTTTPK	1052	1064	56.84	S3:Phosphorylation (STY):13.67	1493.64	13	-1.7	747.824	2	23.658
C03D6.4	npp-14	Q17602	VKEEPKPAVQT(+79.97)PVKEEETGSNIQK	1028	1051	57.24	T11:Phosphorylation (STY):50.34	2744.36	24	-3.4	687.092	4	8.2693
C03D6.4	npp-14	Q17602	TPSFSFN(+0.98)STTT(+79.97)PK	1052	1064	58	N7:Deamidation (NQ):1000.00;T11:Phosphorylation (STY):15.73	1494.63	13	-0.8	748.317	2	24.4055
C03D6.4	npp-14	Q17602	SIASNIETSQLTESKPST(+79.97)PAAPSSQPK	489	515	58.22	T18:Phosphorylation (STY):0.00	2835.35	27	-3.6	946.117	3	19.2484
C03D6.4	npp-14	Q17602	VMPSSSLFSAS(+79.97)PST(+79.97)PSTK	849	866	58.46	S11:Phosphorylation (STY):17.01;T14:Phosphorylation (STY):9.34	1969.81	18	-0.2	985.909	2	29.341
C03D6.4	npp-14	Q17602	FGAVTTAISWS(+79.97)PK	201	213	58.64	S11:Phosphorylation (STY):28.86	1443.68	13	-2.9	722.841	2	31.5179
C03D6.4	npp-14	Q17602	NDLLDTSNLS(+79.97)NAILK	827	841	58.65	S10:Phosphorylation (STY):44.44	1709.82	15	-2.5	855.912	2	34.8199
C03D6.4	npp-14	Q17602	TSNTS(+79.97)GGNNPFAPK	1217	1230	59.19	S5:Phosphorylation (STY):21.94	1470.61	14	-0.8	736.31	2	15.2218
C03D6.4	npp-14	Q17602	LNTTTATTTM(+15.99)TT(+79.97)PK	906	919	60.28	M10:Oxidation (M):1000.00;T12:Phosphorylation (STY):7.21	1576.71	14	4.8	789.36	2	7.4874
C03D6.4	npp-14	Q17602	VMPSSSLFSAS(+79.97)PS(+79.97)TPSTK	849	866	60.97	S11:Phosphorylation (STY):26.31;S13:Phosphorylation (STY):0.00	1969.81	18	-0.8	985.909	2	29.5683
C03D6.4	npp-14	Q17602	TTTTAT(+79.97)PTPASNTSSIFGGGSK	1095	1116	61.09	T6:Phosphorylation (STY):16.66	2162.97	22	-0.1	1082.49	2	21.4046
C03D6.4	npp-14	Q17602	RVMPSSSLFSAS(+79.97)PSTPSTK	848	866	61.54	S12:Phosphorylation (STY):20.41	2045.95	19	-3.4	682.985	3	21.5804
C03D6.4	npp-14	Q17602	SIASNIETSQLTES(+79.97)KPST(+79.97)PAAPSSQPK	489	515	62.3	S14:Phosphorylation (STY):0.00;T18:Phosphorylation (STY):7.21	2915.32	27	1.3	972.777	3	20.5198
C03D6.4	npp-14	Q17602	STS(+79.97)STSSIFGGGLK	1065	1078	62.73	S3:Phosphorylation (STY):11.06	1407.63	14	-1.8	704.817	2	26.5128
C03D6.4	npp-14	Q17602	VM(+15.99)PSSSLFSAS(+79.97)PST(+79.97)PSTK	849	866	65.03	M2:Oxidation (M):1000.00;S11:Phosphorylation (STY):26.31;T14:Phosphorylation (STY):0.00	1985.81	18	-1.1	993.905	2	25.1316
C03D6.4	npp-14	Q17602	VM(+15.99)PSSSLFSAS(+79.97)PSTPSTK	849	866	66.96	M2:Oxidation (M):1000.00;S11:Phosphorylation (STY):36.05	1905.84	18	-1.6	953.922	2	22.35
C03D6.4	npp-14	Q17602	TQT(+79.97)PSSSNSTNIFGAR	1079	1094	67.64	T3:Phosphorylation (STY):26.31	1746.76	16	0.6	874.382	2	20.2826
C03D6.4	npp-14	Q17602	NDLLDTS(+79.97)NLSNAILK	827	841	67.8	S7:Phosphorylation (STY):24.44	1709.82	15	3	855.917	2	39.959
C03D6.4	npp-14	Q17602	LNTTTATTTMTT(+79.97)PK	906	919	68.23	T12:Phosphorylation (STY):24.44	1560.71	14	-2	781.357	2	12.1708
C03D6.4	npp-14	Q17602	TPSFSFNSTTT(+79.97)PK	1052	1064	68.93	T11:Phosphorylation (STY):27.96	1493.64	13	-1.2	747.824	2	23.0712
C03D6.4	npp-14	Q17602	VMPSSSLFSAS(+79.97)PSTPSTK	849	866	72.82	S11:Phosphorylation (STY):25.66	1889.85	18	0.9	945.927	2	26.3421
C03D6.4	npp-14	Q17602	EESTLTTGVPSLINSSLSIS(+79.97)PQEIEK	964	989	75.38	S20:Phosphorylation (STY):17.01	2838.38	26	1.4	947.13	3	41.2748
C03D6.4	npp-14	Q17602	AAS(+79.97)SPFGSFGQAGC(+57.02)QPAK	1117	1134	75.76	S3:Phosphorylation (STY):0.00;C14:Carbamidomethylation:1000.00	1846.77	18	1.3	924.389	2	22.8849
C03D6.4	npp-14	Q17602	AASS(+79.97)PFGSFGQAGC(+57.02)QPAK	1117	1134	77.38	S4:Phosphorylation (STY):8.69;C14:Carbamidomethylation:1000.00	1846.77	18	0.4	924.388	2	22.9464
C03D6.4	npp-14	Q17602	TQDQKPIIST(+79.97)PASSSIFSSGSLFGTK	930	955	79.7	T10:Phosphorylation (STY):12.28	2763.34	26	-2.8	922.112	3	34.9032
C29E4.4	npp-15	P34343	RLS(+79.97)SIM(+15.99)FGGESK	199	210	38.77	S3:Phosphorylation (STY):12.28;M6:Oxidation (M):1000.00	1406.63	12	0.3	704.317	2	17.8028
C29E4.4	npp-15	P34343	RLS(+79.97)SIMFGGESK	199	210	58.98	S3:Phosphorylation (STY):14.02	1390.63	12	-0.1	696.319	2	24.2804
Y56A3A.17	npp-16	Q7K6X4	LTFGS(+79.97)PK	267	273	35.19	S5:Phosphorylation (STY):28.36	828.378	7	3.9	415.196	2	15.3719
Y56A3A.17	npp-16	Q7K6X4	RTENS(+79.97)SESSGETVAPR	79	94	35.65	S5:Phosphorylation (STY):0.00	1785.75	16	-5.1	596.252	3	4.9287
Y56A3A.17	npp-16	Q7K6X4	FSGFS(+79.97)FGK	242	249	43.91	S5:Phosphorylation (STY):27.07	955.384	8	3.3	478.698	2	29.3322
Y56A3A.17	npp-16	Q7K6X4	RTENSS(+79.97)ESSGETVAPR	79	94	49.26	S6:Phosphorylation (STY):0.00	1785.75	16	3.2	596.257	3	4.7678
Y56A3A.17	npp-16	Q7K6X4	FGDIS(+79.97)VITK	130	138	54.63	S5:Phosphorylation (STY):37.54	1058.5	9	4.2	530.259	2	28.7011
Y56A3A.17	npp-16	Q7K6X4	TAEPLVAPAAPAT(+79.97)AR	147	161	58.06	T13:Phosphorylation (STY):83.60	1514.75	15	0.1	758.378	2	18.6051
Y56A3A.17	npp-16	Q7K6X4	NPLNSTVFAAS(+79.97)SPAATVASVPK	108	129	61.68	S11:Phosphorylation (STY):0.00	2208.08	22	1	1105.04	2	31.6983
Y56A3A.17	npp-16	Q7K6X4	GGGPLGGAES(+79.97)VVFK	167	180	62.08	S10:Phosphorylation (STY):1001.00	1353.63	14	2.3	677.822	2	30.481
Y56A3A.17	npp-16	Q7K6X4	NPLNSTVFAASS(+79.97)PAATVASVPK	108	129	76.36	S12:Phosphorylation (STY):9.34	2208.08	22	2.1	1105.05	2	31.6074
R06F6.5a	npp-19	Q09601	STPLST(+79.97)PITQR	167	177	33.2	T6:Phosphorylation (STY):11.06	1279.62	11	-8.5	640.807	2	15.8757
R06F6.5a	npp-19	Q09601	RNT(+79.97)FTAR	160	166	37.33	T3:Phosphorylation (STY):17.01	944.423	7	8	473.22	2	5.0876
R06F6.5a	npp-19	Q09601	M(+42.01)(+15.99)FSHLNQNTS(+79.97)GR	1	12	41.32	M1:Acetylation (N-term):1000.00;)1:Oxidation (M):26.02;S10:Phosphorylation (STY):1000.00	1528.61	12	-2.5	765.308	2	15.2079
R06F6.5a	npp-19	Q09601	S(+79.97)TPLSTPITQR	167	177	42.85	S1:Phosphorylation (STY):0.00	1279.62	11	-5.2	640.809	2	17.1597
R06F6.5a	npp-19	Q09601	S(+79.97)VHWSPSLVQSGEK	85	98	42.93	S1:Phosphorylation (STY):0.00	1619.73	14	0.6	540.916	3	21.184
R06F6.5a	npp-19	Q09601	M(+42.01)FSHLNQNT(+79.97)SGR	1	12	43.91	M1:Acetylation (N-term):1000.00;T9:Phosphorylation (STY):0.00	1512.62	12	0.3	757.313	2	24.7315
R06F6.5b	npp-19	Q09601	TNILQGT(+79.97)PSVR	354	364	46.58	T7:Phosphorylation (STY):5.99	1264.62	11	-0.3	633.313	2	18.2612
R06F6.5a	npp-19	Q09601	ST(+79.97)PLSTPITQR	167	177	47.23	T2:Phosphorylation (STY):0.00	1279.62	11	0.7	640.813	2	17.0531
R06F6.5a	npp-19	Q09601	SVHWS(+79.97)PSLVQSGEK	85	98	49.04	S5:Phosphorylation (STY):4.73	1619.73	14	1.4	540.917	3	21.2242
R06F6.5a	npp-19	Q09601	M(+42.01)FSHLNQNTS(+79.97)GR	1	12	49.62	M1:Acetylation (N-term):1000.00;S10:Phosphorylation (STY):21.94	1512.62	12	-1.3	757.311	2	24.8482
R07G3.3e	npp-21	A0A486WY01	TANDFELS(+79.97)EAKR	1683	1694	27.66	S8:Phosphorylation (STY):64.58	1459.63	12	8.5	730.827	2	14.2364
R07G3.3e	npp-21	A0A486WY01	RLRES(+79.97)PNETVTSSETR	1694	1709	34.14	S5:Phosphorylation (STY):49.79	1940.9	16	0.1	647.969	3	6.4833
R07G3.3e	npp-21	A0A486WY01	MAQLQSVSATDVESKPGPSS(+79.97)ASK	1419	1441	34.94	S20:Phosphorylation (STY):0.00	2384.09	23	-2.6	795.698	3	15.9315
R07G3.3e	npp-21	A0A486WY01	DSTNVGGVS(+79.97)SSDVR	1666	1679	35.55	S9:Phosphorylation (STY):11.06	1458.6	14	-11.9	730.294	2	10.8535
R07G3.3e	npp-21	A0A486WY01	LRES(+79.97)PN(+0.98)ETVTSSETR	1695	1709	37.6	S4:Phosphorylation (STY):19.86;N6:Deamidation (NQ):1000.00	1785.78	15	9.4	596.269	3	8.5985
R07G3.3e	npp-21	A0A486WY01	MAQLQSVSATDVESKPGPS(+79.97)SASK	1419	1441	41.58	S19:Phosphorylation (STY):0.00	2384.09	23	-1.5	795.7	3	15.8383
R07G3.3e	npp-21	A0A486WY01	MAQLQSVSATDVESKPGPSSAS(+79.97)K	1419	1441	43.06	S22:Phosphorylation (STY):0.00	2384.09	23	-3.1	795.698	3	15.877
R07G3.3e	npp-21	A0A486WY01	VLDPLSS(+79.97)AAK	1453	1462	43.94	S7:Phosphorylation (STY):9.34	1079.53	10	3	540.769	2	21.5875
R07G3.3e	npp-21	A0A486WY01	DSTNVGGVSS(+79.97)SDVR	1666	1679	45.95	S10:Phosphorylation (STY):8.69	1458.6	14	-0.1	730.303	2	10.7576
R07G3.3e	npp-21	A0A486WY01	VPTQSLFSSSSTT(+79.97)TVQPQPEKK	1552	1573	47.59	T13:Phosphorylation (STY):0.00	2456.18	22	0.7	819.731	3	19.9659
R07G3.3e	npp-21	A0A486WY01	KVQDIDLVANDGES(+79.97)R	1651	1665	49.37	S14:Phosphorylation (STY):1001.00	1737.79	15	7.4	580.273	3	17.0877
R07G3.3e	npp-21	A0A486WY01	SVSSIRQT(+79.97)PTK	1442	1452	52.62	T8:Phosphorylation (STY):45.01	1282.63	11	0.5	642.318	2	4.8702
R07G3.3e	npp-21	A0A486WY01	GGQS(+79.97)LSSLVLEHAR	372	385	57.85	S4:Phosphorylation (STY):14.04	1532.73	14	-2	767.369	2	27.4501
R07G3.3e	npp-21	A0A486WY01	LRES(+79.97)PNETVTSSETR	1695	1709	59.56	S4:Phosphorylation (STY):67.69	1784.79	15	0.9	595.936	3	7.6709
R07G3.3e	npp-21	A0A486WY01	KVQDIDLVANDGES(+79.97)RDSTNVGGVSSSDVR	1651	1679	60.07	S14:Phosphorylation (STY):28.36	3098.42	29	7.6	775.613	4	19.0399
R07G3.3e	npp-21	A0A486WY01	VQDIDLVANDGES(+79.97)R	1652	1665	60.49	S13:Phosphorylation (STY):1001.00	1609.7	14	-2.5	805.85	2	21.1679
R07G3.3e	npp-21	A0A486WY01	LNVS(+79.97)EEELSELAPAAAETVR	349	368	62.48	S4:Phosphorylation (STY):52.68	2207.04	20	0.4	1104.52	2	35.1834
R07G3.3e	npp-21	A0A486WY01	LASM(+15.99)HSQYTGSDASGM(+15.99)T(+79.97)PDR	852	871	66.73	M4:Oxidation (M):1000.00;M16:Oxidation (M):1000.00;T17:Phosphorylation (STY):38.16	2222.86	20	3.2	741.959	3	6.0452
R07G3.3e	npp-21	A0A486WY01	KVQDIDLVANDGESRDST(+79.97)NVGGVSSSDVR	1651	1679	67.8	T18:Phosphorylation (STY):0.00	3098.42	29	2.1	775.609	4	18.8321
R07G3.3e	npp-21	A0A486WY01	DIEEVLGGEDS(+79.97)QPSLDDQDR	1835	1854	71.78	S11:Phosphorylation (STY):56.34	2295.94	20	-4.1	1148.97	2	29.3742
R07G3.3e	npp-21	A0A486WY01	LASM(+15.99)HSQYTGSDASGMT(+79.97)PDR	852	871	72.29	M4:Oxidation (M):115.90;T17:Phosphorylation (STY):47.09	2206.87	20	-0.7	736.625	3	9.1043
R07G3.3e	npp-21	A0A486WY01	LASMHSQYTGSDASGM(+15.99)T(+79.97)PDR	852	871	77.63	M16:Oxidation (M):160.66;T17:Phosphorylation (STY):49.37	2206.87	20	-2	736.624	3	9.5264
R07G3.3e	npp-21	A0A486WY01	LASMHSQYTGSDASGMT(+79.97)PDR	852	871	82.05	T17:Phosphorylation (STY):68.31	2190.87	20	1.4	731.295	3	12.6464
R07G3.3e	npp-21	A0A486WY01	DIEEVLGGEDSQPS(+79.97)LDDQDR	1835	1854	82.07	S14:Phosphorylation (STY):43.31	2295.94	20	1.4	1148.97	2	29.1829
B0240.4	npp-22	Q8I4N3	NDFPAASSS(+79.97)SSS(+79.97)PNLR	28	43	25.27	S9:Phosphorylation (STY):0.00;S12:Phosphorylation (STY):0.00	1795.68	16	6.3	898.849	2	18.8598
B0240.4	npp-22	Q8I4N3	KNDFPAASSSSS(+79.97)S(+79.97)PNLR	27	43	28.15	S12:Phosphorylation (STY):0.00;S13:Phosphorylation (STY):6.65	1923.78	17	2.3	962.893	2	14.9893
B0240.4	npp-22	Q8I4N3	KNDFPAASSSSS(+79.97)SPNLR	27	43	29.46	S12:Phosphorylation (STY):0.00	1843.81	17	4.2	922.911	2	12.2089
B0240.4	npp-22	Q8I4N3	KN(+0.98)DFPAASSSSSS(+79.97)PNLR	27	43	30.94	N2:Deamidation (NQ):33.52;S13:Phosphorylation (STY):0.00	1844.79	17	5.8	615.939	3	12.0699
B0240.4	npp-22	Q8I4N3	KNDFPAASSSSSS(+79.97)PN(+0.98)LR	27	43	32.01	S13:Phosphorylation (STY):7.21;N15:Deamidation (NQ):0.00	1844.79	17	9.4	615.941	3	12.0788
B0240.4	npp-22	Q8I4N3	KNDFPAASS(+79.97)SSS(+79.97)SPNLR	27	43	32.04	S9:Phosphorylation (STY):0.00;S12:Phosphorylation (STY):0.00	1923.78	17	1.3	962.891	2	15.0052
B0240.4	npp-22	Q8I4N3	KNDFPAASSSS(+79.97)SSPNLR	27	43	36.61	S11:Phosphorylation (STY):12.28	1843.81	17	-3	922.904	2	12.1051
B0240.4	npp-22	Q8I4N3	KNDFPAASS(+79.97)SSSS(+79.97)PNLR	27	43	38.97	S9:Phosphorylation (STY):11.06;S13:Phosphorylation (STY):0.00	1923.78	17	3.5	642.265	3	14.9247
B0240.4	npp-22	Q8I4N3	KNDFPAAS(+79.97)SSSSS(+79.97)PNLR	27	43	43.86	S8:Phosphorylation (STY):0.00;S13:Phosphorylation (STY):0.00	1923.78	17	3.5	642.265	3	14.9247
B0240.4	npp-22	Q8I4N3	KNDFPAASSSSSS(+79.97)PNLR	27	43	54.2	S13:Phosphorylation (STY):0.00	1843.81	17	-0.4	615.607	3	12.0109
B0240.4	npp-22	Q8I4N3	NDFPAASSSSSS(+79.97)PNLR	28	43	66.52	S12:Phosphorylation (STY):9.34	1715.72	16	-7.2	858.854	2	15.943
C09G9.2a	npp-23	Q17872	TEVGSST(+79.97)PLVDEIMQHADVK	19	38	24.24	T7:Phosphorylation (STY):0.00	2235.01	20	-13.9	745.997	3	37.1785
C09G9.2a	npp-23	Q17872	AVVTITT(+79.97)DTEDSEIPQR	2	18	50.56	T7:Phosphorylation (STY):27.96	1953.89	17	-10.6	977.938	2	21.6137
C09G9.2a	npp-23	Q17872	AVVTITTDTEDS(+79.97)EIPQR	2	18	57.36	S12:Phosphorylation (STY):42.60	1953.89	17	4	977.952	2	21.9162
ZK177.4	npp-24	Q09372	NHLHQVHDENVANNT(+79.97)FGLQK	172	191	35.19	T15:Phosphorylation (STY):1001.00	2394.09	20	0	599.526	4	12.3918
Y17G9B.1	npp-26	Q9N572	ILAQGS(+79.97)PSSAK	93	103	32.28	S6:Phosphorylation (STY):14.04	1137.54	11	-2.8	569.774	2	7.9083

## Sheet: Table S5
Accession	Gene	Uniprot	-10LgP	Avg. Mass	#Peptides DB	#Unique DB	Coverage DB (%)	p-value	Fold change	PBD WT1	PBD WT2	PBD WT3	PBD mut1	PBD mut2	PBD mut3
C38D4.3	mel-28	Q18508	257.989	200846	36	36	22.03	0.0006536	7.21143	19135.9	33076.6	23271.2	2822.38	3197.35	4352.29
K07F5.13b	npp-1	Q9U3C1	38.7045	59560	1	1	1.82	0.00111476	28.7861	6022.54	7176.77	11240.7	488.32	291.523	143.078
T19B4.2	npp-7	P91457	236.032	124108	35	35	30.24	0.0480725	9.45841	12265.9	51932.6	177225	4002.31	4353.65	7656.8
ZK328.5a	npp-10	G5EEH9	221.55	102063	21	21	24.67	0.00101385	32.5688	46253.2	93225.2	119716	2789.19	1418.24	3777.4
T23H2.1	npp-12	P91495	87.5619	199639	2	2	1.62	0.0393394	121.013	288.918	424.117	1379.49	0	0	95.3845
C03D6.4	npp-14	Q17602	247.318	147968	26	26	28.13	0.000814482	21.3506	36534.2	92888.6	106035	3505	3124.27	3376.32
R06F6.5a	npp-19	Q09601	125.724	40432	6	6	22.75	0.0120998	8.98741	5087.55	15216.4	24344.8	1006	1302.57	1981.19
ZK177.4	npp-24	Q09372	74.5494	74022	3	3	7.18	0.000517855	231.251	81.8873	315.184	479.147	0	0	0

## Sheet: Table S6
Protein Accession	Gene	Uniprot	Peptide	Start	End	-10LgP	AScore	RT	Length	Mass	m/z	ppm	z	p-value	Fold change	PBD WT1	PBD WT2	PBD WT2	PBD mut1	PBD mut2	PBD mut2
C38D4.3	mel-28	Q18508	ANSESIDDDSKQKT(+79.97)PK	1692	1707	53.79	T14:Phosphorylation (STY):11.01	3.9073	16	1841.8	614.939	0.9	3	0.0339705	3.6294	989.778	2298.69	571.89	300.682	278.184	325.378
C38D4.3	mel-28	Q18508	ASSIDVQQEVEEPT(+79.97)TPK	1730	1746	75.57	T14:Phosphorylation (STY):0.00	18.2973	17	1936.87	969.436	-0.7	2	0.000188598	12.5592	2192.53	3704.76	2325.5	242.215	176.345	223.241
C38D4.3	mel-28	Q18508	ASSIDVQQEVEEPT(+79.97)TPKR	1730	1747	72.63	T14:Phosphorylation (STY):0.00	15.0148	18	2092.97	698.659	-1.1	3	0.000465499	9.21151	8159.88	9200.65	7474.46	621.034	924.157	1250.92
C38D4.3	mel-28	Q18508	ASSIDVQQEVEEPTT(+79.97)PK	1730	1746	77.52	T15:Phosphorylation (STY):11.06	18.1794	17	1936.87	969.438	2.8	2	0.00306497	8.56277	2192.53	3704.76	2325.5	242.215	556.422	223.241
C38D4.3	mel-28	Q18508	ASSIDVQQEVEEPTT(+79.97)PKR	1730	1747	68.2	T15:Phosphorylation (STY):0.00	14.9203	18	2092.97	698.66	0.9	3	0.000525438	8.95572	8159.88	9200.65	7474.46	621.034	1005.63	1250.92
C38D4.3	mel-28	Q18508	GADES(+79.97)IEDNGRK	1089	1100	48.91	S5:Phosphorylation (STY):1001.00	4.3418	12	1369.55	685.789	14.8	2	2.08476e-05	114.586	157.492	122.403	78.0453	0	0	0
C38D4.3	mel-28	Q18508	NTTVDPSSSALAS(+79.97)TKR	1591	1606	54.27	S13:Phosphorylation (STY):7.65	9.2009	16	1713.79	572.27	1.9	3	0.0180749	5.88898	1814.86	7772.56	2280.57	608.021	462.896	559.666
C38D4.3	mel-28	Q18508	NTTVDPSSSALAST(+79.97)KR	1591	1606	42.81	T14:Phosphorylation (STY):0.00	9.3382	16	1713.79	857.899	-1.2	2	0.0189735	7.79155	1580.14	6033.26	1517.37	312.198	188.882	518.62
C38D4.3	mel-28	Q18508	S(+79.97)ASVKNTTVDPSSSALAS(+79.97)TKR	1586	1606	43.58	S1:Phosphorylation (STY):0.00;S18:Phosphorylation (STY):0.00	10.4599	21	2266.02	756.343	-2.6	3	0.00443399	136.484	26.7519	467.99	203.075	0	0	0
C38D4.3	mel-28	Q18508	SAS(+79.97)VKNTTVDPSSSALAS(+79.97)TKR	1586	1606	34.08	S3:Phosphorylation (STY):0.00;S18:Phosphorylation (STY):0.00	10.6044	21	2266.02	756.339	-8.3	3	0.000883765	180.984	62.377	467.99	203.075	0	0	0
C38D4.3	mel-28	Q18508	SAS(+79.97)VKNTTVDPSSSALAST(+79.97)KR	1586	1606	27.46	S3:Phosphorylation (STY):0.00;T19:Phosphorylation (STY):0.00	10.6512	21	2266.02	756.347	2.2	3	0.000825055	90.9949	62.377	244.273	49.4481	0	0	0
C38D4.3	mel-28	Q18508	SIFENQEDEEDRSS(+79.97)SPDIEQPAT(+79.97)PTR	1657	1682	27.03	S14:Phosphorylation (STY):0.00;T23:Phosphorylation (STY):0.00	21.3697	26	3136.25	1046.41	-6.9	3	4.75324e-07	96.1389	101.623	82.6256	105.826	0	0	0
C38D4.3	mel-28	Q18508	STS(+79.97)LRNDTVAEPDETSVAM(+15.99)TTR	1479	1500	65.28	S3:Phosphorylation (STY):0.00;M19:Oxidation (M):1000.00	14.5045	22	2476.08	826.361	-2.1	3	0.00012301	130.064	221.347	139.909	71.0484	0	0	0
C38D4.3	mel-28	Q18508	STS(+79.97)LRNDTVAEPDETSVAMTTR	1479	1500	68.75	S3:Phosphorylation (STY):0.00	17.8717	22	2460.08	821.035	4.7	3	0.0486754	69.1242	434.049	95.4233	546.008	0	0	68.4702
C38D4.3	mel-28	Q18508	TRATS(+79.97)EVVSK	1503	1512	43.63	S5:Phosphorylation (STY):20.92	4.8182	10	1156.55	579.28	2.3	2	0.0416982	67.0588	294.308	308.061	235.556	0	0	70.8216
C38D4.3	mel-28	Q18508	TSESGEVTEEDRPPS(+79.97)RNTR	1400	1418	58.82	S15:Phosphorylation (STY):0.00	5.5027	19	2225.96	742.988	-0.6	3	0.0026913	10.2444	3027.55	5083.15	4645.51	313.122	281.34	754.836
C38D4.3	mel-28	Q18508	TSESGEVTEEDRPPSRNT(+79.97)R	1400	1418	49.05	T18:Phosphorylation (STY):0.00	5.4322	19	2225.96	742.987	-2.2	3	0.000470365	14.1511	3027.55	5083.15	4645.51	313.122	396.845	203.025
C38D4.3	mel-28	Q18508	VKDQKPEELIEEDRPPS(+79.97)RNTR	1429	1449	43.2	S17:Phosphorylation (STY):3.64	10.0647	21	2615.27	654.822	0.7	4	0.0263907	8.60049	889.226	3888.14	3438.3	116.891	419.754	380.849
K07F5.13b	npp-1	Q9U3C1	S(+42.01)LFGSST(+79.97)PQK	2	11	38.7	S1:Acetylation (N-term):1000.00;T7:Phosphorylation (STY):0.00	28.2048	10	1172.51	587.26	-0.5	2	0.00111476	28.7861	6022.54	7176.77	11240.7	488.32	291.523	143.078
T19B4.2	npp-7	P91457	FFSVGAS(+79.97)ATK	15	24	53.6	S7:Phosphorylation (STY):0.00	21.303	10	1093.48	547.746	-1.9	2	0.028621	28.7335	2478.48	10924	30456.7	820.176	500.799	84.628
T19B4.2	npp-7	P91457	FFSVGASAT(+79.97)K	15	24	43.51	T9:Phosphorylation (STY):0.00	21.1094	10	1093.48	547.75	5.1	2	0.028621	28.7335	2478.48	10924	30456.7	820.176	500.799	84.628
T19B4.2	npp-7	P91457	IASDETSVNTS(+79.97)Q(+0.98)NHR	63	77	39.04	S11:Phosphorylation (STY):30.46;Q12:Deamidation (NQ):7.21	5.3253	15	1738.72	580.578	3.7	3	0.000834545	125.619	50.4542	121.921	322.245	0	0	0
T19B4.2	npp-7	P91457	IASDETSVNTS(+79.97)QN(+0.98)HR	63	77	45.36	S11:Phosphorylation (STY):26.02;N13:Deamidation (NQ):12.28	5.3504	15	1738.72	870.363	2.4	2	8.50978e-05	185.871	111.657	170.197	337.906	0	0	0
T19B4.2	npp-7	P91457	IASDETSVNTS(+79.97)QNHR	63	77	53.9	S11:Phosphorylation (STY):14.02	4.8748	15	1737.73	580.248	0.2	3	0.00584607	20.17	1329.31	5185.23	6448.15	113.438	168.738	282.97
T19B4.2	npp-7	P91457	KLEGANT(+79.97)PAKEVQR	213	226	61.37	T7:Phosphorylation (STY):1001.00	5.2071	14	1619.8	540.94	2.5	3	0.0195416	12.5364	1438.99	5016.96	13762.3	422.685	273.818	435.709
T19B4.2	npp-7	P91457	QLVSNLSSFASNT(+79.97)PSTVK	581	598	58.78	T13:Phosphorylation (STY):7.07	27.3642	18	1958.94	980.467	-3.3	2	0.00139796	122.89	50.5735	92.7935	395.464	0	0	0
T19B4.2	npp-7	P91457	YLS(+79.97)PTALDR	84	92	49.93	S3:Phosphorylation (STY):45.01	21.5154	9	1114.51	558.256	-2.3	2	0.0301653	27.3963	1742.42	5711.44	22640.4	57.0747	418.274	458.99
T19B4.2	npp-7	P91457	YLS(+79.97)PTALDRR	84	93	49.49	S3:Phosphorylation (STY):6.59	16.7998	10	1270.61	636.309	3	2	0.0449796	12.9158	5710.94	24543.2	95504.8	972.345	1913.13	3339.94
ZK328.5a	npp-10	G5EEH9	EAPPS(+79.97)LAR	605	612	37.09	S5:Phosphorylation (STY):1001.00	10.0281	8	919.416	460.718	10.1	2	7.42732e-05	166.253	156.195	290.151	101.396	0	0	0
ZK328.5a	npp-10	G5EEH9	GALSSSSDAQDSS(+79.97)FIIPPISK	560	580	49.68	S13:Phosphorylation (STY):9.34	31.9375	21	2186.01	1094.01	-2.3	2	0.000314276	243.276	148.724	154.514	626.541	0	0	0
ZK328.5a	npp-10	G5EEH9	KGALSSSSDAQDSS(+79.97)FIIPPISK	559	580	51.56	S14:Phosphorylation (STY):14.02	27.4217	22	2314.11	772.371	-3.2	3	7.06515e-05	937.279	561.476	706.284	2076.33	0	0	0
ZK328.5a	npp-10	G5EEH9	LGVRGS(+79.97)VR	655	662	26.74	S6:Phosphorylation (STY):1001.00	6.324	8	922.475	462.245	5	2	2.73148e-06	901.963	641.049	1159.6	987.11	0	0	0
ZK328.5a	npp-10	G5EEH9	NSTFNPNM(+15.99)S(+79.97)LTNR	616	628	55.31	M8:Oxidation (M):1000.00;S9:Phosphorylation (STY):0.00	14.6195	13	1590.65	796.33	1.8	2	6.32973e-06	226.648	189.045	321.023	191.846	0	0	0
ZK328.5a	npp-10	G5EEH9	QDVVTST(+79.97)PAVDPVQAVIQR	702	720	61.7	T7:Phosphorylation (STY):27.96	31.0833	19	2102.04	1052.03	3.3	2	0.000816133	409.87	129.164	415.713	1282.33	0	0	0
ZK328.5a	npp-10	G5EEH9	QLDM(+15.99)S(+79.97)LLADSSR	668	679	48.21	M4:Oxidation (M):1000.00;S5:Phosphorylation (STY):76.17	22.472	12	1430.61	716.31	1.6	2	0.000142398	64.5663	115.927	46.5879	49.8379	0	0	0
ZK328.5a	npp-10	G5EEH9	QLDM(+15.99)SLLADS(+79.97)SR	668	679	49.3	M4:Oxidation (M):1000.00;S10:Phosphorylation (STY):0.00	21.0004	12	1430.61	716.313	6	2	4.17397e-07	118.981	111.267	108.98	138.905	0	0	0
ZK328.5a	npp-10	G5EEH9	QLDMS(+79.97)LLADSSR	668	679	62.34	S5:Phosphorylation (STY):82.34	31.2816	12	1414.62	708.31	-2.9	2	0.0477106	116.059	117.297	705.325	1662.29	0	0	87.9731
ZK328.5a	npp-10	G5EEH9	QLDMSLLADS(+79.97)SR	668	679	53.62	S10:Phosphorylation (STY):0.00	30.0538	12	1414.62	708.308	-5.2	2	7.55173e-05	815.748	481.18	628.63	1794.59	0	0	0
ZK328.5a	npp-10	G5EEH9	QLDMSLLADSS(+79.97)R	668	679	54.24	S11:Phosphorylation (STY):0.00	30.1693	12	1414.62	708.314	2.8	2	7.55173e-05	815.748	481.18	628.63	1794.59	0	0	0
ZK328.5a	npp-10	G5EEH9	RQDVVTS(+79.97)TPAVDPVQAVIQR	701	720	55.67	S7:Phosphorylation (STY):0.00	27.0728	20	2258.14	753.711	-8.2	3	0.00208568	267.234	76.0128	220.158	1140.39	0	0	0
ZK328.5a	npp-10	G5EEH9	RQDVVTST(+79.97)PAVDPVQAVIQR	701	720	70.19	T8:Phosphorylation (STY):8.14	27.0293	20	2258.14	753.716	-2.4	3	0.00127236	1450.39	526.701	662.771	8740.31	0	0	0
ZK328.5a	npp-10	G5EEH9	S(+79.97)ADVTKDLNYTSK	592	604	59.03	S1:Phosphorylation (STY):61.69	13.7282	13	1520.68	507.894	-5.6	3	0.000588487	54.5035	4937.02	9848.13	11646	170.182	84.8989	242.051
ZK328.5a	npp-10	G5EEH9	SQLTNAPYGDS(+79.97)PLLK	518	532	66.48	S11:Phosphorylation (STY):60.00	25.8711	15	1682.79	842.4	1.1	2	0.00320866	34.8229	4048.75	3076.02	10135.7	189.149	61.9216	255.226
ZK328.5a	npp-10	G5EEH9	TIDSALDAS(+79.97)MN(+0.98)GTSNR	639	654	57.98	S9:Phosphorylation (STY):48.97;N11:Deamidation (NQ):35.82	17.9489	16	1732.7	867.353	1.3	2	1.67893e-06	84.4866	83.5139	71.22	101.392	0	0	0
ZK328.5a	npp-10	G5EEH9	TIDSALDAS(+79.97)MNGTSNR	639	654	61.34	S9:Phosphorylation (STY):48.97	17.3243	16	1731.71	866.858	-2.2	2	0.000282629	115.532	111.908	58.9445	233.778	0	0	0
ZK328.5a	npp-10	G5EEH9	VADPDALPRIS(+79.97)ESER	686	700	47.06	S11:Phosphorylation (STY):9.40	18.6247	15	1733.8	578.936	-1.9	3	0.0329096	125.706	407.571	416.607	996.947	0	0	85.2192
ZK328.5a	npp-10	G5EEH9	VADPDALPRIS(+79.97)ESERR	686	701	34.23	S11:Phosphorylation (STY):0.00	15.2164	16	1889.9	630.971	0.7	3	0.0439193	75.5537	239.796	269.242	544.342	0	0	81.4873
ZK328.5a	npp-10	G5EEH9	VM(+15.99)SDLS(+79.97)PAVTR	581	591	60.98	M2:Oxidation (M):1000.00;S6:Phosphorylation (STY):63.97	13.2432	11	1270.56	636.285	-0.8	2	0.000451053	20.223	9073.83	13049	6572.24	377.11	683.198	365.2
ZK328.5a	npp-10	G5EEH9	VMSDLS(+79.97)PAVTR	581	591	67.72	S6:Phosphorylation (STY):58.92	17.4485	11	1254.57	628.288	-0.1	2	0.00642777	41.4721	19259.5	40179	47996.9	1258.03	220.822	1874.36
ZK328.5a	npp-10	G5EEH9	YNANPEIDGKS(+79.97)SPASTQR	533	550	59.4	S11:Phosphorylation (STY):0.00	8.3456	18	2013.88	672.297	0.6	3	0.00206635	40.5992	14956.8	34949.5	29687.7	959.5	249.15	970.065
ZK328.5a	npp-10	G5EEH9	YNANPEIDGKSS(+79.97)PASTQR	533	550	61.45	S12:Phosphorylation (STY):8.14	8.5233	18	2013.88	672.297	-0.2	3	0.000248184	25.3048	14956.8	34949.5	29687.7	999.01	928.135	1032.92
T23H2.1	npp-12	P91495	ST(+79.97)PIAGS(+79.97)PQVSLPTAR	1814	1829	56.87	T2:Phosphorylation (STY):0.00;S7:Phosphorylation (STY):49.79	24.5216	16	1740.78	871.398	3.4	2	0.041219	110.726	288.918	360.113	1244.54	0	0	95.3845
C03D6.4	npp-14	Q17602	IAST(+79.97)PKS(+79.97)EAIPK	516	527	48.78	T4:Phosphorylation (STY):23.10;S7:Phosphorylation (STY):55.36	10.4444	12	1400.64	701.321	-0.5	2	0.000119381	5280.94	1669.95	8819.67	9999.45	0	0	0
C03D6.4	npp-14	Q17602	IAST(+79.97)PKSEAIPK	516	527	51.53	T4:Phosphorylation (STY):9.34	8.4767	12	1320.67	661.337	-2.1	2	0.000218776	66.0213	8686.57	22512.8	21423.8	196.072	281.548	263.726
C03D6.4	npp-14	Q17602	IASTPKS(+79.97)EAIPK	516	527	45.78	S7:Phosphorylation (STY):18.00	8.6376	12	1320.67	661.34	3.2	2	0.0380298	118.014	1698.37	4023.76	2450.03	0	127.687	79.7801
C03D6.4	npp-14	Q17602	LNTTTATTT(+79.97)MTTPKVTVPK	906	924	36.79	T9:Phosphorylation (STY):0.00	18.3409	19	2085.04	696.019	0.9	3	0.00012848	137.337	84.6662	116.359	262.936	0	0	0
C03D6.4	npp-14	Q17602	LNTTTATTTM(+15.99)TT(+79.97)PK	906	919	59.99	M10:Oxidation (M):1000.00;T12:Phosphorylation (STY):8.69	7.4469	14	1576.71	789.356	-0.1	2	0.0214528	300.492	1409.62	1771.8	1138.75	104.821	0	0
C03D6.4	npp-14	Q17602	LNTTTATTTMTT(+79.97)PK	906	919	66.14	T12:Phosphorylation (STY):7.65	12.1478	14	1560.71	781.36	1.5	2	0.000734523	35.5051	4692.47	8883.79	15458.2	260.022	177.377	312.161
C03D6.4	npp-14	Q17602	LNTTTATTTMTTPKVT(+79.97)VPK	906	924	41.77	T16:Phosphorylation (STY):5.94	18.3561	19	2085.04	696.019	1.2	3	0.000911454	181.49	75.0519	143.425	555.36	0	0	0
C03D6.4	npp-14	Q17602	LSMT(+79.97)PRR	842	848	29.86	T4:Phosphorylation (STY):13.67	6.8525	7	939.436	470.726	7.1	2	0.00365396	14.4947	825.736	3447.85	2118.28	98.8802	152.53	131.304
C03D6.4	npp-14	Q17602	QAILS(+79.97)PLR	695	702	52.16	S5:Phosphorylation (STY):1001.00	24.0902	8	976.511	489.263	6	2	0.00277193	30.8495	7114.73	18213.6	13986.5	703.991	526.606	166.521
C03D6.4	npp-14	Q17602	SIASNIETSQLT(+79.97)ESKPST(+79.97)PAAPSSQPK	489	515	70.93	T12:Phosphorylation (STY):5.03;T18:Phosphorylation (STY):0.00	20.3229	27	2915.32	972.774	-1.6	3	0.000376135	909.687	306.623	954.727	2571.53	0	0	0
C03D6.4	npp-14	Q17602	SIASNIETSQLTES(+79.97)KPS(+79.97)TPAAPSSQPK	489	515	58.26	S14:Phosphorylation (STY):2.44;S17:Phosphorylation (STY):0.00	20.3229	27	2915.32	972.774	-1.6	3	8.84584e-05	1128.8	489.655	1360.58	2158.93	0	0	0
C03D6.4	npp-14	Q17602	SIASNIETSQLTESKPS(+79.97)T(+79.97)PAAPSSQPK	489	515	63.94	S17:Phosphorylation (STY):0.00;T18:Phosphorylation (STY):0.00	20.1938	27	2915.32	972.774	-1.3	3	0.0153988	367.299	828.18	1639.66	2571.53	0	70.4714	0
C03D6.4	npp-14	Q17602	SIASNIETSQLTESKPS(+79.97)TPAAPSSQPK	489	515	65.9	S17:Phosphorylation (STY):0.00	19.2768	27	2835.35	946.12	0.1	3	0.0251575	255.824	538.324	475.269	4516.61	0	69.0193	0
C03D6.4	npp-14	Q17602	STS(+79.97)STSSIFGGGLK	1065	1078	59.16	S3:Phosphorylation (STY):5.03	26.4406	14	1407.63	704.83	17.2	2	0.00198101	242.469	333.64	753.364	56.7137	0	0	0
C03D6.4	npp-14	Q17602	STSS(+79.97)TSSIFGGGLK	1065	1078	61.68	S4:Phosphorylation (STY):10.11	26.1033	14	1407.63	704.816	-2.6	2	0.0212347	4.84731	333.64	753.364	1282.02	120.838	116.541	200.908
C03D6.4	npp-14	Q17602	TPSFSFNSTTT(+79.97)PK	1052	1064	65.77	T11:Phosphorylation (STY):27.96	22.9041	13	1493.64	747.823	-3.1	2	0.000523009	20.3084	3194.7	5494.13	6056.28	180.195	360.228	195.519
C03D6.4	npp-14	Q17602	TQT(+79.97)PSSSN(+0.98)STNIFGAR	1079	1094	48.57	T3:Phosphorylation (STY):11.10;N8:Deamidation (NQ):9.42	21.53	16	1747.74	874.87	-3.5	2	6.59341e-06	52.5409	50.4401	66.8014	43.046	0	0	0
C03D6.4	npp-14	Q17602	TQT(+79.97)PSSSNSTNIFGAR	1079	1094	71.64	T3:Phosphorylation (STY):54.01	20.1472	16	1746.76	874.382	0.7	2	0.000222228	14.7695	3865.09	6851.41	6402.51	444.125	303.786	390.053
C03D6.4	npp-14	Q17602	TTTTAT(+79.97)PTPASNT(+79.97)SSIFGGGSK	1095	1116	42.63	T6:Phosphorylation (STY):10.19;T13:Phosphorylation (STY):0.00	24.1506	22	2242.94	1122.47	-3	2	0.000530866	68.196	39.7268	154.564	51.6516	0	0	0
C03D6.4	npp-14	Q17602	TTTTAT(+79.97)PTPASNTS(+79.97)SIFGGGSK	1095	1116	54.65	T6:Phosphorylation (STY):11.10;S14:Phosphorylation (STY):0.00	24.0547	22	2242.94	1122.47	-4.2	2	0.00213386	161.144	39.7268	436.833	241.123	0	0	0
C03D6.4	npp-14	Q17602	TTTTAT(+79.97)PTPASNTSSIFGGGSK	1095	1116	64.25	T6:Phosphorylation (STY):15.73	21.1542	22	2162.97	1082.49	-0.6	2	0.00211966	18.6939	4988.19	17189.7	15835.8	580.33	724.743	494.192
C03D6.4	npp-14	Q17602	VM(+15.99)PSSSLFSAS(+79.97)PSTPSTK	849	866	70.57	M2:Oxidation (M):1000.00;S11:Phosphorylation (STY):22.85	22.1687	18	1905.84	953.921	-3.1	2	1.93318e-05	158.145	166.707	222.969	106.407	0	0	0
C03D6.4	npp-14	Q17602	VM(+15.99)PSSSLFSASPST(+79.97)PSTK	849	866	55.72	M2:Oxidation (M):1000.00;T14:Phosphorylation (STY):8.14	22.3981	18	1905.84	953.918	-6.2	2	0.000271237	129.911	166.707	222.969	58.9851	0	0	0
C03D6.4	npp-14	Q17602	VMPSSSLFSASPST(+79.97)PSTK	849	866	59.59	T14:Phosphorylation (STY):8.69	26.5173	18	1889.85	945.926	-0.4	2	0.000895918	709.548	166.206	1132.28	1898.21	0	0	0
R06F6.5a	npp-19	Q09601	M(+42.01)(+15.99)FSHLNQNT(+79.97)SGR	1	12	37.32	M1:Acetylation (N-term):1000.00;)1:Oxidation (M):0.00;T9:Phosphorylation (STY):1000.00	15.0183	12	1528.61	765.311	1.3	2	0.00783932	78.9097	37.1457	460.388	28.7315	0	0	0
R06F6.5a	npp-19	Q09601	M(+42.01)FSHLNQNT(+79.97)SGR	1	12	34.59	M1:Acetylation (N-term):1000.00;T9:Phosphorylation (STY):0.00	24.6839	12	1512.62	757.313	0.1	2	0.00528564	503.164	63.361	653.124	3078.3	0	0	0
R06F6.5a	npp-19	Q09601	S(+79.97)GVGMRPLAADQR	341	353	55.89	S1:Phosphorylation (STY):1001.00	13.0261	13	1436.66	479.894	5.5	3	0.0334839	4.70541	366.641	793.745	1109.51	136.109	81.1476	280.606
R06F6.5a	npp-19	Q09601	S(+79.97)TPLST(+79.97)PITQR	167	177	29.71	S1:Phosphorylation (STY):0.00;T6:Phosphorylation (STY):9.34	15.5593	11	1359.58	680.797	2.3	2	8.90124e-05	111.693	113.498	66.5351	184.519	0	0	0
R06F6.5a	npp-19	Q09601	S(+79.97)TPLSTPITQR	167	177	46.77	S1:Phosphorylation (STY):0.00	17.063	11	1279.62	640.815	2.8	2	0.00527112	34.9409	2967.31	4627.74	9288.84	204.794	299.072	48.8204
R06F6.5a	npp-19	Q09601	ST(+79.97)PLSTPITQR	167	177	51.84	T2:Phosphorylation (STY):9.34	16.6136	11	1279.62	640.809	-4.8	2	0.00689193	32.8059	2967.31	4627.74	9288.84	204.794	361.344	48.8204
R06F6.5b	npp-19	Q09601	TNILQGT(+79.97)PSVR	354	364	50.88	T7:Phosphorylation (STY):7.32	18.0625	11	1264.62	633.309	-5.8	2	0.00311367	10.011	858.575	1818.85	2027.87	151.379	95.3151	218.756
ZK177.4	npp-24	Q09372	NHLHQVHDENVANNT(+79.97)FGLQK	172	191	48.24	T15:Phosphorylation (STY):1001.00	11.4845	20	2394.09	599.525	-1.8	4	0.000316457	193.686	81.8873	231.601	383.125	0	0	0
